# Supplementary material for: Antibacterial potential of Luidia clathrata (sea star) tissue extracts against selected pathogenic bacteria
Source: PLoS One. 2023 Mar 2;18(3):e0281889. doi: 10.1371/journal.pone.0281889 (PMC9980771; doi:10.1371/journal.pone.0281889)
Supplement: S1 File — (XLSX) [file pone.0281889.s001.xlsx]

## Sheet: Raw_data
Replication	Name of organism	Zone of inhibition in mm (Ethyl acetate extraction)		Negative control	Positive control
		Body Wall	Gonad		value	Antibiotics	BW avg	Positive avg
R1	Proteus mirabilis	35	12	0	30	GM
R2	Proteus mirabilis	36	14	0	26	GM	34.6667	27.3333
R3	Proteus mirabilis	33	12	0	26	GM
R1	Salmonella typhimirium	37	14	0	35	SXT
R2	Salmonella typhimirium	30	9	0	35	SXT	35.6667	36.3333
R3	Salmonella typhimirium	40	15	0	39	SXT
R1	Escherichia coli	32	11	0	29	GM
R2	Escherichia coli	35	11	0	30	GM	34.6667	30
R3	Escherichia coli	37	15	0	31	GM
R1	Staphylococcus aureus	33	11	0	39	P
R2	Staphylococcus aureus	40	11	0	38	P	37.6667	38.3333
R3	Staphylococcus aureus	40	12	0	38	P
R1	Klebsiella pneumoniae	29	10	0	23	GM
R2	Klebsiella pneumoniae	30	7	0	26	GM	29.6667	25
R3	Klebsiella pneumoniae	30	10	0	26	GM
R1	Bacillus subtilis	30	11	0	38	P
R2	Bacillus subtilis	34	10	0	31	P	32.3333	33.6667
R3	Bacillus subtilis	33	15	0	32	P
R1	Enterococcous faecalis	19	-	0	21	GM
R2	Enterococcous faecalis	18	-	0	21	GM	18.6667	20.6667
R3	Enterococcous faecalis	19	-	0	20	GM
R1	Pseudomonas aeruginosa	25	-	0	18	ST
R2	Pseudomonas aeruginosa	28	13	0	18	ST	26.3333	17.6667
R3	Pseudomonas aeruginosa	26	9	0	17	ST
R1	Bacillus cerus	21	-	0	19	VA
R2	Bacillus cerus	21	-	0	19	VA	20.6667	19
R3	Bacillus cerus	20	-	0	19	VA
R1	Micrococcous smegmatis	50	-	0	30	ST
R2	Micrococcous smegmatis	44	-	0	27	ST	44.6667	28
R3	Micrococcous smegmatis	40	-	0	27	ST
Solvent Used	Hemolysis on E.faecalis	Control	Zone of hemolysis (mm)	Avg
Methanol	R1	0	15	14
Methanol	R2	0	13
Methanol	R3	0	14
Ethyl acetate	R1	0	-
Ethyl acetate	R2	0	-
Ethyl acetate	R3	0	-
Hexane	R1	0	-
Hexane	R2	0	-
Hexane	R3	0	-
Hexane

## Sheet: Analysed_data
Gram	Name	Body wall	Gonad	Negative control	Positive Control
Negative	Proteus mirabilis	34±0.88	12±0.66	0	27.33±1.33
	Salmonella typhimirium	35.66±2.96	12.66±1.85	0	36.33±1.33
	Escherichia coli	34.66±1.45	12.33±1.33	0	30±0.55
	Klebsiella pneumoniae	29.66±0.33	9±1	0	25±1
	Pseudomonas aeruginosa	26.33±0.88	-	0	17.66±0.33
Positive	Staphylococcus aureus	37.66±2.33	11.33±0.33	0	38.33±0.33
	Bacillus subtilis	32.33±1.20	12±1.52	0	33.66±2.18
	Enterococcous faecalis	18.66±0.33	-	0	20.66±0.33
	Bacillus cerus	20.66±0.33	-	0	19±0
	Micrococcous smegmatis	44.66±2.90	-	0	28±1.72
